# Supplementary material for: Characterization of Diarrheagenic Strains of Escherichia coli Isolated From Cattle Raised in Three Regions of Mexico
Source: Front Microbiol. 2018 Oct 11;9:2373. doi: 10.3389/fmicb.2018.02373 (PMC6193479; doi:10.3389/fmicb.2018.02373)
Supplement: Supplementary file 1 [file Table_1.xlsx]

## Sheet: DEC and ExPEC serogroups
	Table S1. DEC strains of different pathotype
	Biochemical identification	Serogoups	Pathotypes	Number of strains	Number of serogroups
1	E. coli	O7	ETEC	4
1	E. coli	O8	ETEC	29
1	E. coli	O11	ETEC	1
1	E. coli	O25	ETEC	1
1	E. coli	O27	ETEC	6
1	E. coli	O29	ETEC/EIEC	3
1	E. coli	O48	ETEC	6
1	E. coli	O71	ETEC	5
1	E. coli	O73	ETEC	1
1	E. coli	O77	ETEC	6
1	E. coli	O85	ETEC	7
1	E. coli	O105ab	ETEC	15
1	E. coli	O128	ETEC	2
1	E. coli	O133	ETEC	1
1	E. coli	O134	ETEC	1
1	E. coli	O139	ETEC	2
1	E. coli	O141	ETEC	10
1	E. coli	O149	ETEC	4
1	E. coli	O166	ETEC	1
					19
	E. coli	O18ac	EPEC/UPEC/MN	7
	E. coli	O26	EPEC	7
	E. coli	O88	EPEC	26
	E. coli	O103	EPEC	13
	E. coli	O111	EPEC	2
	E. coli	O142	EPEC	11
	E. coli	O145	EPEC	2
					7
	E. coli	O112ab	EIEC	19
	E. coli	O115	EIEC	2
	E. coli	O121	EIEC	1
	E. coli	O124	EIEC	3
	E. coli	O135	EIEC	4
	E. coli	O136	EIEC	8
	E. coli	O152	EIEC	8
					7
	E. coli	O3	EAEC	3
	E. coli	O77	EAEC	4
	E. coli	O85	EAEC	1
	E. coli	O86	EAEC	1
	E. coli	O125ab	EAEC	6		5
					5
	E. coli	O1	UPEC	14
	E. coli	O2	UPEC/MN	10
	E. coli	O6	UPEC	18
	E. coli	O7	UPEC/MN	10
	E. coli	O16	UPEC	8
	E. coli	O75	UPEC	1		6
					6
	Total			294	44
	DEC serogroups	38
	ExPEC serogroups	6
	DEC strains	233
	ExPEC	61

## Sheet: Non-pathogenic serogroups
	Table S2. Non-pathogenic serogroup
	Biochemical identification	Serogoups	Number of serogroups	Number of strains
	E. coli	O10	1	20
	E. coli	O102	1	12
	E. coli	O108	1	9
	E. coli	O134	1	16
	E. coli	O140	1	12
	E. coli	O155	1	9
	E. coli	O16	1	3
	E. coli	O165	1	4
	E. coli	O170	1	3
	E. coli	O19	1	4
	E. coli	O32	1	7
	E. coli	O33	1	14
	E. coli	O42	1	5
	E. coli	O53	1	7
	E. coli	O58	1	6
	E. coli	O59	1	24
	E. coli	O61	1	4
	E. coli	O62	1	6
	E. coli	O66	1	8
	E. coli	O80	1	6
	E. coli	O93	1	23
	Total		21	202
	Total DEC strains	202
	Total serogroups	21

## Sheet: STEC, stx (-) serogroups
		Table S3. STEC strains, stx negative
				Virulence genes
	Identification biochemical	Serogroups	Strains	Patotipos	stx1	stx2	eae	ehxA	aggR
	E. coli	O9	13	STEC	-	-	11	13	13
	E. coli	O18ac	5	EPEC	-	-		-
	E. coli	O26	7	EHEC	-	-	-	7	-
	E. coli	O48	5	EHEC	-	-	-	5	-
	E. coli	O77	3	STEC	-	-		1
	E. coli	O81	2	STEC	-	-	-	-
	E. coli	O88	7	STEC	-	-		3
	E. coli	O91	1	EHEC	-	-	-	-	-
	E. coli	O104	3	STEC	-	-	-		-
	E. coli	O111	2	EHEC	-	-	-	-	-
	E. coli	O116	2	STEC	-	-	-	-	-
	E. coli	O117	1	STEC	-	-	-	-	-
	E. coli	O135	2	EIEC	-	-		-
	E. coli	O145	2	EHEC	-	-	-	2	-
	E. coli	O146	9	STEC	-	-	-	1	-
	E. coli	O150	1	UTI	-	-		-
	E. coli	O176	5	EHEC	-	-	-	-	-
	E. coli	O178	1	EHEC	-	-	-	-	-
	E. coli	O179	19	EHEC	-	-	-	-	-
	Total		90				11	32	13
